# Supplementary material for: Identification and Analysis of the Blood lncRNA Signature for Liver Cirrhosis and Hepatocellular Carcinoma
Source: Front Genet. 2020 Dec 7;11:595699. doi: 10.3389/fgene.2020.595699 (PMC7750531; doi:10.3389/fgene.2020.595699)
Supplement: Supplementary Table 1 — The 171 lncRNA probes associated with HCC progression. [file Table_1.XLSX]

## Sheet: TableS1
Index	ProbeID	RI_norm	Symbol	LNCipedia ID	Sequence
1	2500	0.258743	XLOC_013561	LINC01271:6	TAGATGGATGGATGAGTGGGTGGACGGATAGGCGAATGGATGGGTAGATAAATGAATA
2	2465	0.242308	BF375447	lnc-CYB561D2-5:1	TGTACTGAACAAACACATCCACTGCTTTATTCACAGCCTCCAGCCCTCAT
3	2514	0.216835	XLOC_007869	SAPCD1-AS1:21	TGAGACCAGGCTGACCAACATGGAGAAACCCCGACTCTACTAGAAATACAAAATCA
4	2435	0.185362	XLOC_003061	lnc-DPH3-1:1	TTACATTACCCTAAACTAAGACACCTACCCAGCAATCCCTACCACCACCTCCTTC
5	1683	0.16899	ASLNC04766	lnc-CCDC140-9:4	GGGGATATATGTATGTGTGTGTGCGTGCATAAATTATTTAAAATAACTGCACTAAATCCC
6	2519	0.16765	XLOC_000274	LUCAT1:20	GACCCAAGCGATTCTCCTGCCTCCGCCTCCCAAAGTGCTAGGATTACAGGTGTAAG
7	2459	0.14596	XLOC_004243	lnc-SLC12A7-1:17	GTGTGAATGAGTGGGTGGGTTAGTGTGTGAATGAATGGGTAGATTAGTGTGTGAATGAGT
8	2464	0.141575	XLOC_002977	LINC02037:4	TAAGAAATATATCTGTCGAGCATGGCAGCTTACGCCTGTAATCCTAGCACTTTGTGAGG
9	2509	0.127255	XLOC_003292	lnc-RAP2B-5:1	TTCTTGAACCAGATAGTCAGAGGTTGCTGTGAGCCGAGATCATGCCACTATACTC
10	961	0.126717	GSO_1539296_185	LINC01694:13	TTGTTCGTGCTTTATTGCAATACTTTAAAGACACAAAGTCTCAACAACCATCTTCCGCTT
11	2103	0.123048	BE007907		GCTGTGGTCTGAGCCTGGAGCATCCCTCTGCCTTAGTCTTATTATTCTCTTC
12	2483	0.113889	XLOC_011938	lnc-SALL1-6:2	CCTCCTCCTCCTCCTCAACCTGCTCAACGTGAAGATGATGAAGATCAAGACCTTC
13	2501	0.107602	XLOC_006088	lnc-C7orf57-4:1	GCAGCCTGGGCAACAAGAGCAAAACTCCGTCTCAAAACAAAACAAAACAAAACAAAA
14	2503	0.102677	BF805741		TGCTGGGATTACAGGCGTGAGTGTATGGCGACAGTTCTTAAGTTCTTAGATGC
15	2026	0.099469	XLOC_010577	lnc-FOXO1-2:3	CACTCTGTGTGGGTGTGTATCCTTCCTATCTTGGCTGTCTTAGGTCTCCATATCCTAG
16	326	0.0958047	CK327033		AGCCACTGTGCTACTTTGCTCGTCACTGCTGCCTCCTTTGTAACATTGTG
17	2512	0.0957427	ncR-uPAR	NCRUPAR:3	GGATCATGAGGTCAGGAGATCGAGACCAACCTGGCTAACACGGTGAAACCC
18	2513	0.0934069	XLOC_011110	lnc-CLMN-2:1	CCAGCTACTCAGAAGGCTAAGGCAAGAGAATCGCTTGAACCTGGGAGGCGGAGGT
19	2109	0.0908058	AW860958		CCTCTCTCTTTGCCTCTCCCCTCTTTCCTTTTCTCTTTCCTACTTTTCCATTCTTGCTT
20	1763	0.0860184	GSO_1539211_079	lnc-GPCPD1-8:14	TTTATCCACATTCACAGGAATCCAGCCATCATCTGAGGAAGCAGTTCATGTCGCAGCAAA
21	324	0.085667	CK327022		ACTAATTCTGTATCCACACCCAGTCTCCCTCAACTTCACCAGCTAGGTCAGT
22	1697	0.0848353	ASLNC17306	NEAT1:27	TTTTCCAGGTGGCAGTGCTCCTTTTGGACTTTTCTCTAGGTTTGGCGCTAAACTC
23	2360	0.0827725	GSO_1539211_314	lnc-NMNAT3-3:1	CTATCGAATGGAAATCAACAATGTTTTAGATCAAAGCTGTTCCATTTTCCTGGATCCTAG
24	2127	0.0825145	AW846847		CTTCCAAACTGTTCAAGCACTTTATCTGCACCTCCCTCTCTCCTACTCCTG
25	2507	0.0820958	BF336807		ATTCACTTCTTACCTCATCCAACCACCCACTGCTGCCCACACCTCTTCTC
26	2439	0.081261	GSO_1539211_123		CACACACACCCTACATATATACTTGTTCTAACAAAGCTAATTTCTTCTGGAACTTGGTAA
27	2462	0.0785328	XLOC_001771	lnc-PLEKHA3-7:1	AAAGATCACACCACTGCACTTCAACCTGGGACAAAGAGCAAGACTCTGACTATAA
28	1720	0.0760059	BF896662		TTTCTTCCCTCCCTATCACTTTTCCCTTTCTTGTCTTTCTCTCTCACCCCATTCTCTCT
29	1877	0.075967	ASLNC07396		GGGTTCAGTTTGGCAAAGACTTGGTGCAGATGTGACAGCAGTTGAATTTTTAGGTCATGT
30	2470	0.0748729	BF333219		GGGAAGAGGAGTGGAGTAGGAGAAGGTGGTAGTAGAAATGGAAAGGGCAA
31	660	0.0714246	Y RNAs		GGCTGGTCCGAAGGTAGTGAGTTATCTCAATTGATTGTTCACAGTCAGTTACAGATCGA
32	2155	0.0710083	GSO_1539211_121	LINC00475:25	CGGCTTACCTGCTGCTCAGGACCGAGGCTGAGACGGGCGACCAGGACGGGATTGTATGGC
33	2505	0.068239	XLOC_002882	lnc-RAP2B-5:1	GAGTATAGTGGCATGATCTCGGCTCACAGCAACCTCTGACTATCTGGTTCAAGAA
34	325	0.0665801	AW815311		TTTCCTAACTAGAAGACTCGGAGTTCACCCACTGCCTACTTCCCATGCCTA
35	1318	0.0656654	BF331876		CAATATCTGAACTGACCCATCTGCCTTCATCCGTGCGACATCCACCATTG
36	2423	0.0652361	ASLNC13543		TAAAAACCGTGTGTGACTGTGTGTGTATTTTGTTGTGGATGTGTCCGTCTGAGTATCTAT
37	2518	0.0649428	XLOC_001435	lnc-GALM-3:3	TTTAGTAGAGACGGAGTTTCACCATGTTGGCCGGGCTACTCTCAAACATCTGACC
38	501	0.0648477	BE081180		TTGTGGGCAGTTTGTGAGGAGAGGAAAGAGAGCAAGTCAAGAAATGAGGC
39	1305	0.0631511	BE062667		TGACCAACAAGCAGCAGAGCACCACACGATCACACGGTAATTATATGAGTAACG
40	1538	0.0611773	GSO_1539296_044	lnc-MON2-2:10	GGCACAGGAAACATGAAAAATAAGCGTATTTTCAATATGACAAGAATGGTCATTTCTGGA
41	711	0.0606343	BF368575		ATATTTCCTGCCCTCCTCTGATCCACCTTGAGTCTTCCAATTCTTCCCTATGTCTCTAC
42	1670	0.0593349	ASLNC18559		CAAAGGCCAATGCAGCCTCAGGTTCACGTGCTTTTGAGATGATTAAGAAATGCAAAGTTA
43	2490	0.0587019	GSO_1539211_385	PPP1R26-AS1:11	TTTTTTTTAGACAGAGGCTCACTAGTGGCACGATCTTGGCTGATTGCATCTTCCACCTCC
44	342	0.0586975	GSO_1539296_010		TTGGGATTACAGCAGGCTGAGGAATTACCAAGGAGGCAGGAGGTGGAGCAAAACACACCA
45	2061	0.0566781	ASLNC08303	lnc-POLR1E-2:3	CCCTGAGGGGCAGCAAACAGTAACTACCAAAACCAATGAATATTTTCATTTTAA
46	198	0.056152	GSO_1539211_451	lnc-TMEM252-2:3	ACTGTCTGGATTCCAACGATCAGCTGAGTATGTTCAAGATAAAGCTATAGTACATATTTT
47	613	0.0560768	GSO_1539211_542	lnc-JUN-6:5	AAGGGAAGTGATTTTCCAAAGACACACCTGTGAAAGCCGTGTTGAACCATGAAAGGACCT
48	2413	0.0560568	BG004232		CACCATCTGCCTTTAGATAGGATGCTCACCTGTCACCCACTAGCCACAAC
49	1727	0.055948	BF803442		ACGCAGTGACAGGGATGGGCTTCTGATTGCCATGTTCATAAACAAGACTAC
50	446	0.054333	XLOC_008748	lnc-C10orf67-2:4	GCTTCCTGAGCAGTATTCCATTTATGGATATACCACCGTGTGTTTAGTCAGCACTTGA
51	2511	0.053708	XLOC_001208	lnc-ZC3H11B-1:7	TTTAGTAGAGACAGGGTTTCACCGTGTTAGCCAGGATGACCTTGATCTTCTGACC
52	2510	0.0529503	XLOC_002277		GAAAACATCCACCCACCCACCACACGCTCACACTTACACACACATTCACACATGC
53	817	0.0520536	GSO_1539211_523	lnc-ZBTB4-2:1	AACGTCACTAGGCGATTTTTCCAAAGACACCGGCGCCTCGTGCTCAGTGACGTAGCTGTG
54	2105	0.0518357	AW935857		GCTTCTGACTCTTACTCCCTCTCTCCTACTCCTGCTCGCATCTGCTATAGTG
55	1700	0.0503953	BF918809		TGCTGCTAGGTGAAGAATAGGAGATGTCGTCCAGGCTGTTGATATGATTCGC
56	2402	0.0502247	BF986336		TGATCTCTTGATTTCAACAGCACCAACAGCCACAGTGAAGCCTCAGAATTAACA
57	2017	0.0496174	XLOC_007596	lnc-WDR5-2:1	GGTGACTTGAGAATAGCTTCCGCTCCGATATTCAATTACCCTTCCCGCTCTCTCC
58	1354	0.0495207	GSO_1539296_143	lnc-MEF2A-6:2	ACTCACTGGCTATCAGACATTACTTTAGGTGAAGACTTTCCAGTCTGACTTCCCTTACCC
59	2455	0.0493351	XLOC_007215	lnc-FAM84B-15:6	AGTTCCACCATACTAACATTACTATCGTCTCTCCACCTGCTCACTCACTTCTCCC
60	2515	0.0487351	7SL		CCTGTGAATAGCCACTGCACTCCAGCCTGGGCAACATAGCGAGACCC
61	56	0.0480748	Alpha 280		CCTTAAAAGGCTGGACCCGCACTCACCCTTACTTCACAAGCTCCTCCCTGAAAG
62	719	0.0478525	BE087072		CATGAGTCGCTGGAGTGATGTAAATGGTCAACTGTGGAGTCTAAGATGGC
63	321	0.0472749	AW996774		ACATTCTCTCAAACACTCAAAGCTGACTCAATAAATTCCCACGATTCCTGCCTAACTTGT
64	2479	0.0471758	XLOC_000318	lnc-S1PR1-2:9	GATCATTTGAGCCCAGGAGTTTGAGACCAGGAGTTTGAGACCAGGAGTTTGAGAC
65	2441	0.0467928	ASLNC21479		CTTGTCATAGCACACACATGCACCGAAACAAAACAAAACAAAATGCAGGAAAAACAGTA
66	2409	0.0466171	ASLNC21906		ATTTTGTTCCTACAGGTTAAAATATCTGCTGCCTATTAGGTTCTTCTGTGACATGTGCC
67	1393	0.0464611	GSO_1539211_389		TCTACACAGTGTCTGTTTCCTCAGAACACCGGTCTTCACCAAAGGCGTGGGAAAGGGCAG
68	177	0.0463548	GSO_1539211_203	TRHDE-AS1:23	TGACTGACACCTGGCTTTCCACCAAGACTCAATTTTCATAGCAAGCCTCATCATCATAAG
69	642	0.0462346	XLOC_009207	lnc-P2RY2-2:1	TAGGAAGAAACAGCTAAATCCCAATGAAAGTCTCTGCTCACCACCTCCCCTGCTC
70	366	0.0459963	GSO_1539211_060	lnc-MNS1-3:1	GGGAAGATTCTGTAAAAGGAAGCCATTTTATCTGCCTACAATTTGGTCATTTCAAAGAAA
71	93	0.0457634	ASLNC05648	F11-AS1:1	TCTTCTAGCATTTTCTTACAAACACCAAGCCCCTTCAGCGTGTTACTGTGGAGGAAGCA
72	219	0.0454126	GSO_1539211_596	lnc-C1QL4-1:3	AAATAGAGTCAGAGAAGCACTGGTATGAGGAGTTTGGAGCCCTCATTCCATTCATTCCCT
73	616	0.0449772	GSO_1539211_586	lnc-ZNF503-2:8	CTCCGCGCAGGATGCACAGAGCTACCAGATATCAACTGGTTGTCATCTTCCACTCTTGCT
74	1511	0.0445857	AW995682		CGCTCCTAGCACTTCTTACCCTACAACCTTCCGTACTTCAATCCCAACCTT
75	2496	0.0443146	XLOC_014362		AGAGAGGGAGGAAGGGAAGAAGGAAGGAAGAAACAAAGGAAGGAAGGAAAGAAGG
76	1693	0.0438459	ASLNC11009		TTCAAGGGTCTGCTGTGGTACATTGTTCCCTTGGTCGTAGTTTACTTTGCCGAGTA
77	2205	0.0436059	XLOC_001332	lnc-ID2-2:3	TTCTATTGCCCAGTGCCCCGTGAAGCCCTTGAACAAAACCAGAAGAAAGTGAAAA
78	2516	0.0429607	BC200	lnc-EPCAM-6:4	CCTGTAATCCCAGCTCTCAGGGAGGCTAAGAGGCGGGAGGATAGCTTGAG
79	1504	0.0427928	BE062728		GACCTTTCACTTCTCCTCCCTCTGTCACTCTGTGTATTCGCTCTCTCCAT
80	1844	0.0426966	TEA ncRNAs		GATTTCTGCATCACTTTCTTCCTGTAGCAATTCCATCCGAGATCCCTGGGACAGA
81	1467	0.0424675	ASLNC05983		AGTTTCACTCACCACCAGATTATTGAACTGGCTCGAGATTGCTTGGATAAATCCCACCAG
82	248	0.0422785	XLOC_009301	lnc-OAF-4:6	ACAAATTACTTTCACCAACAGAATGCTGTAGAAGTGATACTGCATGACCTCTGAGCCCA
83	1515	0.0404277	BE710898	NRAV:7	GTACTTTCTTGAACCATGAGTCCTGTGACCACCCTAGCAGCTCTAACCCTC
84	1250	0.0401757	XLOC_006025	HOXA11-AS:17	ATCTCCAGAAAACTGTCTTCAGAGTGTATTTCCTTTTATCGTCAACCCAGAGCCCCA
85	1615	0.0398383	XLOC_000721	lnc-UQCRHL-2:3	AGGTGCCTGCCTGTGTTTACAAAATCCATCCCAGGAAACCACATGACATTTGGTC
86	622	0.0397098	XLOC_004398	lnc-GPBP1-3:12	GTGGCTTCTGGTAGCTGAGAGTGATCCTTGGCAAGATAATGGAACCTTAGTCCTA
87	235	0.039577	XLOC_000789	lnc-POU3F1-2:2	CCTTTGGACTCAGACTCAGACTTAGACTGGAATTTACAACATCAACTCACCTGGGTTTC
88	1887	0.0393451	ASLNC07900	lnc-ALG2-6:6	TTCATCCTCCTCATCTCTCACCATCATTAAGTACAAGCCCAAGGAGAAGAATCAAGGGCA
89	1468	0.0390743	ASLNC13075		ATACTTTGTTAGGAAGGGTGAGAATAGAATCTTGAGGAACGGATCAGATGTCTATATTGC
90	2019	0.0388796	XLOC_012663	lnc-KIAA1328-2:4	CTCCCACCAAACATCTGCACTGGACTCCTACAGGAACAAGAAATGAACTATCGTG
91	147	0.0387189	GSO_1539296_061	FAM3D-AS1:3	ACTAGAGAGAGAGAAGACAGAGAAATATAGGCAGTGAGTGAGGCTGTTCAGAACTCATGC
92	2392	0.0385784	BF378625		CAGGCAAAGGAGTGGAGGTAGGAAAGTATTTAATAGTGGGTAGTGTGGAGGGAGT
93	142	0.0385618	GSO_1539296_009	lnc-HMGB2-15:14	GTACCGGGAAAACAGGAGCGTGTGATTGGGGTTTACAGTGTTTTCTCTCGCTCTCTCTGT
94	1194	0.0383375	GSO_1539211_376	lnc-ENPP4-4:1	AGAGGAGACAGAACAAAGAGCTTTCTATTTATAGCCAAAGTCTAAAGGGGGTTGGGAGGG
95	305	0.0371738	AW602048		CGCACTCATTCGCTTGATTCCGTTCTCTCCCTCCATACATACTCACATTCTCATTCAT
96	810	0.0367104	GAPDH	lnc-IFFO1-3:2	AGTGGTGGACCTGACCTGCCGTCTAGAAAAACCTGCCAAATATGATGACATCAAGAAG
97	598	0.0366282	GSO_1539211_453	lnc-FOXG1-22:2	GAAAAATAGAACTTATGCACTTCTTGGATAATTCTCTTGGATGGCCTTCTATTAATTTTC
98	2010	0.03648	XLOC_000214	LINC01767:3	ATTACTTCTACTTCTCAACGTCCATCCTCCAACCATTGTCCAGTGATTCAGGCAGA
99	2289	0.0361959	BF768381		CACATAAGAACACCATATACACCCAAACAAACCCACATACCACATAATTCAACACATCCG
100	2504	0.0360378	Otx2os1		CCTTCCTTCCTTCCTTCCTTCCTTCCTTCCTTCTTTCCTTCCTTCCTTTCTTTCTCTC
101	439	0.0360189	XLOC_009046	lnc-ILK-4:6	CTGAAGAAGAAGGGAGTGTGATTTTGGAAGAGGAGTGAGGGAGAGACTGGGGTCC
102	39	0.0359962	XLOC_009370	lnc-DENND5A-1:2	ACCACTTAGCCAAAGTAAATCACATAGGTATGTTTAAGTTTAACAAGGCAGGGAGGCACG
103	236	0.035983	XLOC_001473		TCTGAGTCATTTGGAGGAGTGCTACCCTAGAAAGCCACCCCTATCATGTTAAACC
104	252	0.0359483	mascRNA	MALAT1:17	CTGGTTTCCAGGACGGGGTTCAAATCCCTGCGGCGTCTC
105	1201	0.0359131	GSO_1539211_436		CTCTTAAATCCAGGAAATAAATACTCTCTCTGTTCTCATTCTTTGAAGAATCTTGACAGG
106	1499	0.0359021	AW995669		GCTTAAATGAAAGGAGGAGTTAGGTTGAGGCAGGCAAGGTGGGAGAAGTG
107	2242	0.0356163	NEAT1		GACGAGATTAGATGGGCTCTTCTGGATTTGTTCCTCATTTGTCACAGGTGTCTTGT
108	809	0.0355793	GRM4	lnc-HMGA1-8:1	ATCCTCTTTGTCCTCAGCTCCTCCTGCTTTCTTGGGTCCCACCAGTGTCACTTTTCTGCC
109	2381	0.0354063	XLOC_012308		AGGCAAGTGAAGGTATGAAGAAGGAGGAGGAGAAGAAGGAGAAGAAAAGAATTGAGAACT
110	288	0.0350804	ASLNC06639		GGCTCCCCAGCACACATTCCTTTGAAATAAGGTTTCAATATACATCTACATACTATATAT
111	1513	0.0349238	BE181839		AGAGAGTAAAGTCGTCCTCGCTGGGCACATTGCTTCCCTGAATAGAAATGA
112	1904	0.0348828	BF350736		GCTCGTCCATCAAAGCCCAACTTTCACAGAACTCTCAATGCCAGAAGGAAA
113	416	0.0346654	GSO_1539211_585	lnc-CLIC6-1:1	CCAGACCCCGGACTGTTTTCAATACAGTTATACAATGAAATCAAATAAATGGATGTATTG
114	852	0.0346441	XLOC_005529	lnc-MAP3K4-1:1	ACATCTGCAAGAAGAACATTGTGTGAGAAATATCAAGTGAGAGTGGAAGAGTCTGCG
115	1299	0.0344161	ASLNC19024		TTGCAGGAGGGTGGGTGTGGTGCAGAGAGAGGCAGTCCCCATGATAGGCCCATTGGTCCT
116	2431	0.0343829	ASLNC04039		GTTATGCTGTTCTTTCATGTGAATGTCAAGACATGGAGGGTGTTTGTAATTTTATGGTAA
117	2430	0.0341983	GSO_1539296_065	lnc-NVL-1:2	TAGACAGAGCTGGATTTATAGCACCACAGACCTGACCTGGAATGAGACTTGCAAGTATGT
118	2468	0.0340444	NTT		AGAAAGAAAGCAAAGAAATAAAGACGGAAGGAAGGAAGGAAAGGAAGGAAGGAACGA
119	843	0.0339757	XLOC_005280	lnc-DNAH8-2:3	TCTTTCTTCTCCTCTTCTCCCTTCTTGCTGGCTGGAATGTGTATGTGATGAGTGAA
120	631	0.0339345	XLOC_002606	lnc-TGFBR2-3:2	GGGAAGCTGGGATGATAGCAAAGGCAATGTCAACGTCCTCACAATTTCACTTAGATTT
121	1893	0.0338013	BF918888		GCGGAGAAGGTCATGTTCAGAAGCAAGTAAGGTAGTGAGAGCGGTGAGAA
122	855	0.0337808	Evf2	DLX6-AS1:1	GCCACTGACTACTTTATACTCTGTAAGCCATCCCTCCCTGGTAGGAAGGACTATTTC
123	233	0.0336704	XLOC_008795	lnc-CXCL12-1:1	AGAAGCTGACCTCATGGGTTCGCTATTCTTATGTAACACTTAGGAAGAGCAGAGACC
124	2494	0.033596	ASLNC06780		AAGAGCTGACTATGCCTGCATTGCTGAGAACAAACCCACCTGAGCACCCCAGACACCTTC
125	1403	0.0335574	NEIF3D		ACTACGACAAAGCCTTTGACCGCATCACCACGAGGAGTGAGAAGCCACTGCGGAGCAT
126	195	0.0334363	GSO_1539211_439	LIMD1	GGTATATTCGCAAACCTATCTGAATCACCTCAATCTAGGCCACTTTGAAAATTTCATTTA
127	17	0.033353	GSO_1539211_595	lnc-SENP2-10:1	TCTCAACCAAGATAAGGAAGGGAAGCTGGTGGCAGACTCCGCCAAGCACCTGGGTCTGAA
128	813	0.0332629	EXO-1		GCGCTGGAGGGGCCGCCAGCATATCTAAGCGTGGCGTATA
129	2387	0.0330641	BE166450	lnc-NAV1-9:5	CTGATGTGTGAGTGGCAAGGTTCTGGAAGAGTATGTGGAATGGAAAGCAT
130	582	0.0329586	GSO_1539211_261	lnc-PRR16-1:3	TTTGTCTTCAGAGCTCCTTCAGGTTGGAAGGAATACCTTTACTTGGGGGCATGTCAATTC
131	2457	0.0329237	BF888095	lnc-SLC6A18-1:1	TCCTCCTCTACAGACACATTCCATCCAGCTCCTCCTCTACAGACACATTCC
132	707	0.0329211	BF365263		GAAAGGGTTGTGAGAAGAGTAAAGAGAGTGGGCAAGGATGTGTGTCAAATGGCATAAG
133	2028	0.0328926	XLOC_011942	lnc-TOX3-3:1	AGTTGCTTAGGATCAGGATGGAATAAGGATGGCAGAATATCATGGTGAACAGATGG
134	887	0.032733	ASLNC00546		GAAGGCACTGTAACTGGTAGCTAGTTCTTGATTCAATAGAAAAATGCAGCAAACTTTTA
135	262	0.0326061	ASLNC08625		AAATTGGGCTGCAAAAAGTGGCAAGTTTGATTGTAGCATCATGTCTTTGAGTGTCCTATT
136	1863	0.0325792	ASLNC13211	lnc-BRWD1-1:4	ATTCAGTTGTGAACTGGTGGGCCGTATGTAACAGCTGACCAACATGTGAAGATACTGGTA
137	2491	0.0325002	CK326998		ACTGGGTGTCGGTGGTGTGGGTGAGGAGAGGACTAAGGCTTCCATTAAAG
138	1707	0.0324915	AW884435	lnc-OR4F21-3:4	CCCAATCCCAATACTGTTTGTCCTTCTGTTTATCTGTCTGTCCTTCCCTGGCTCATTTAA
139	192	0.032342	GSO_1539211_395	lnc-SLC25A27-2:1	CATCTGTCTTGTATTCTGAGTCACACTCCTCTCATTGATTATCCTTCACAATAGCCGTTG
140	2487	0.0323294	XLOC_010305		CACACATGCTCATCACACACTCATCACACACCACACGCTCATAATACTCATCACA
141	1552	0.032243	GSO_1539832_036	lnc-S1PR1-2:5	AAACTCTCAGTCACACACACAAAACAGGAAACCAGCAGTTGTAATTTCTTCAGCAATTCT
142	479	0.0318889	ASLNC00667	lnc-C2orf40-2:1	GAGAGATGTAGTTTTATTTGAAAAGTAAATGTATCTTTCAGAGTGCAAGACTGGGAATG
143	2478	0.0315102	snaR		CACGAGTTCGAGGCCAGCCTGGTCCACATGGGTCGGAAAA
144	430	0.0314941	XLOC_001765	LINC01117:9	CCATTGTACCTCCTGACCCTGAAAGCAAGATGAAGTCACTGAGACACCAAAGGTTAATT
145	900	0.0314728	ASLNC10768		TGGAAATTAACAGGTCTGTCTGTAAGAGCATGCCACTGGAAACACCCATCCAATTTGGGA
146	2372	0.0314717	GSO_1539211_458	lnc-CPM-2:5	GTATATAGAAATTGCCAGCTTTTCTTGCCATATATTTCTTGTGACAGTGCTGAGCTTTTT
147	2292	0.0314588	AW937741		CAAGTCAGACATTCTAAACAGGGAAAGAAGCAGGAGGAATTGAGAGAGGCAAGCATTTG
148	460	0.0312986	ICR1		TGCTTCTGCTCAGTCTTCGTTTCCTATCTCCACATACCAATCACTCGTTTGTTACT
149	1134	0.0312811	BF882890	lnc-PLGLB2-9:1	ACAGTCTCAGCTCTGAATGTTACAAAGGGCACTTCATGGACCTACCACCT
150	821	0.0309557	GSO_1539211_571	LINC00466:9	AACTAGCCAGTGGAACAAGTTCTTTCTGAGGTCCCTGAACTTTAAACAGTCACTCTAGAA
151	2281	0.0309176	BE008080		CTGTTCCAATCAATTCAGGCTCACCGCTCCAGCAGAGATGAAGTTATTGC
152	1825	0.0309175	XLOC_009614	lnc-WNK1-1:1	GTGAAGGTTGATATTCATAATAGTTGACACTCAGTACAGCACAGACACCGACCAATTCAA
153	38	0.0308967	XLOC_009026	lnc-TSPAN32-1:1	GTCGTACCATACATCCAGGAGTTCATCAAAACAACTAAGCCAAGACATGCTAAGAAAGT
154	1701	0.0308625	BF755762		TCAGTAAGGTAAAGAGGGCTGGGAGGAGTCACAACGGAATAAGGAACAGGTA
155	2176	0.0308488	GSO_1539211_365	SSTR5-AS1:4	TTTGTTTGCCTCATCAACTTTTCAATCAATAAAAAAGTGCATTTTGCTCATCGGATGCAA
156	2006	0.0308486	GSO_1539211_557	LINC02422:15	AACAAAATTAGTTACCAGTAGACTTAGGCAAATGCTACACTGCACACAGGCGCATAACCC
157	1862	0.0307549	ASLNC06741		AGATGGACGTGGAGGATGAAAATCTGTCTGATTATTTTGAACTGATGTTTGTTGCTATGG
158	89	0.0306693	ASLNC08072	lnc-RCL1-1	GTTCCCATTTGCCAGAGCTCATTTATTGTCCTGAAGGTCTGTGAAAAGATGACAAAGTCG
159	1076	0.030425	ASLNC14708		AGTTGCCTCATGCACTCCTGCTGTAGCGCCTGGAAGATCTCTGCGGTCTGTGCGGAGCTG
160	2027	0.0304018	XLOC_011495	lnc-C2CD4B-13:5	GCTGAGTGCTGCCCTTTATTAAAGATGATGCCTAATTAAGAGGAAATTCTGCTGAGGAAG
161	735	0.0303657	AW380120		CAGAGAGATTAGCCCAGGTGAATGATGAGGGAGTGGCAAACCGAAGTCTA
162	73	0.0303515	ASLNC17595		CCACTAGTGTCTGTCCATGGAGTTAGAGGGGACATCACTTAGAAGTTCTTATAGAAAG
163	36	0.0303054	XLOC_002003	lnc-RDH14-2:1	GTAGACCAGCACTCACAGATCCCCATCTTTGACAGCATTGGAGAAGCTAGAATTACATT
164	2202	0.0301386	GSO_1539211_602	lnc-CDKN2AIP-1:1	TTGAATCCCACTTTTGGATGGATAATAGTTCAGGTGGGGCTGTCATAGCTATATGCAGGG
165	2425	0.0299799	ASLNC11455		TCAGCCCCAGTCACCCTCTTGGAGCTTCCCTGCTTTGAATTAAAGACCACTCATGCTCTT
166	823	0.0299336	GSO_1539211_579	lnc-SENP2-11:1	TCTATCCTTGATTACCCCGGAAGCTTTCGAGAAGCTGGGATTCCCTGCAGCAAAGGAAAT
167	2204	0.0299109	XLOC_000699	lnc-CLSTN1-2:1	CACTCTACCAGCCTTATTCTTAACCTCTCTGCCTGATGCCTCTTGACCCACATTC
168	11	0.0296676	GSO_1539211_539	NFIA-AS2:15	CTGTGCTGTGTATTGCACACATCTCAAACCTTGTGACAAATGTGTAAGATATTTTTTATG
169	1818	0.0296574	XLOC_005777	LINC02535:9	ACATTCAAGGCTATGCTCAAGGAGTCTAACCCTGTGGATATGCTGTTGTCAAATGA
170	1847	0.0295643	EGO		CTCCTCCTTAAAGATGGTGATGGAAACGAGCACTGCACAGGGAAACACAAATCAG
171	1311	0.0295507	BF881796	lnc-TBC1D10C-7:1	GGTTTGGCTAGGGTAGATATAATTGGCATTGGGCTAGGTTAGGTTTAAGGACTGGGTT
